# Supplementary material for: Occurrence, diversity and community structure of culturable atrazine degraders in industrial and agricultural soils exposed to the herbicide in Shandong Province, P.R. China
Source: BMC Microbiol. 2016 Nov 8;16:265. doi: 10.1186/s12866-016-0868-3 (PMC5100194; doi:10.1186/s12866-016-0868-3)
Supplement: Additional file 6: — Nucleotide sequences of short gene fragments. (TXT 1007 bytes) [file 12866_2016_868_MOESM6_ESM.txt]

>Seq_1 [Arthrobacter sp.SD41]triazine hydrolase (trzN) gene, partial cds, a fragment produced in the multiplex PCR
CGGAGTGCCTCGGCAGGCCCGACCTGGGCGTCCTCGAGGAGGGTCGTGCTGCGGACATCGCCTGTTGGCGCCTCGATGGAGTCGACCGGGTTGGTGTGCACGACCCGGCGATCGGCCTGATCATGACTGGTCTTTCAGACCGGGCAAGCCTGGTGG

>Seq_2 [Arthrobacter ureafaciens DnL1-1]triazine hydrolase (trzN) gene, partial cds, a fragment amplified from soil DNA
GCGTCCTCGAGGAGGGTCGTGCTGCGGACATCGCCTGTTGGCGCCTCGATGGAGTCGACCGGGTTGGTGTGCACGACCCGGCGATCGGCCTGATCATGACTGGTCTTTCAGACCGGGCAAGCCTGGTGG

>Seq_3 [Arthrobacter ureafaciens DnL1-1] hydroxyatrazine hydrolase (atzB) gene, partial cds, a fragment amplified from soil DNA
GGGCTGATCAACACCCATCACCATTTTTTTCAGGCCTTTGTCCGCAATCTTGCCCCCCTCGACTGGACCCAGCTTGATGTGCTGGCCTGGCTGCGCAAGATCTACCCGGTG

>Seq_4 [Pseudomonas sp.D3-1l] hydroxyatrazine hydrolase (atzB) gene, partial cds, a fragment amplified from soil DNA
GCTGATCAACACCCATCACCATTTTTTTCAGGCCTTTGTCCGCAATCTTGCCCCCCTCGACTGGACCCAGCTTGATGTGCTGGCCTGGCTGCGCAAGATCTACCCGGTG
